# Supplementary material for: Testing the existence of an unadmixed ancestor from a specific population t generations ago
Source: PLoS One. 2022 Aug 12;17(8):e0271097. doi: 10.1371/journal.pone.0271097 (PMC9374268; doi:10.1371/journal.pone.0271097)
Supplement: S1 File — (ZIP) [file pone.0271097.s001.zip]

Archive with 2 entries (2 files):
- supp.pdf
- supp.tex
