# Supplementary material for: Testing the existence of an unadmixed ancestor from a specific population t generations ago
Source: PLoS One. 2022 Aug 12;17(8):e0271097. doi: 10.1371/journal.pone.0271097 (PMC9374268; doi:10.1371/journal.pone.0271097)
Supplement: S1 File — (ZIP) [file pone.0271097.s001.zip › supp.tex]

\RequirePackage{fix-cm}

\documentclass[10pt,letterpaper]{article}
\usepackage[top=0.85in,left=2.75in,footskip=0.75in]{geometry}

\usepackage[utf8x]{inputenc}
\usepackage[english]{babel} %idioma

\usepackage{amsfonts}
\usepackage{amssymb}
\usepackage{amsthm}
\usepackage{float}
\usepackage{amsmath}
\usepackage{comment}
\usepackage{hyperref}
\usepackage{tikz}
\usepackage{abstract}
\usepackage{soulutf8}

\usepackage{algorithm}
\usepackage{algorithmic}


\usepackage{amsmath,amssymb}

% Use adjustwidth environment to exceed column width (see example table in text)
\usepackage{changepage}

% textcomp package and marvosym package for additional characters
\usepackage{textcomp,marvosym}

% cite package, to clean up citations in the main text. Do not remove.
\usepackage{cite}

% Use nameref to cite supporting information files (see Supporting Information section for more info)
\usepackage{nameref,hyperref}

% line numbers
\usepackage[right]{lineno}

% ligatures disabled
\usepackage{microtype}
\DisableLigatures[f]{encoding = *, family = * }

% color can be used to apply background shading to table cells only
\usepackage{xcolor}

% array package and thick rules for tables
\usepackage{array}

% create "+" rule type for thick vertical lines
\newcolumntype{+}{!{\vrule width 2pt}}

% create \thickcline for thick horizontal lines of variable length
\newlength\savedwidth
\newcommand\thickcline[1]{%
	\noalign{\global\savedwidth\arrayrulewidth\global\arrayrulewidth 2pt}%
	\cline{#1}%
	\noalign{\vskip\arrayrulewidth}%
	\noalign{\global\arrayrulewidth\savedwidth}%
}

% \thickhline command for thick horizontal lines that span the table
\newcommand\thickhline{\noalign{\global\savedwidth\arrayrulewidth\global\arrayrulewidth 2pt}%
	\hline
	\noalign{\global\arrayrulewidth\savedwidth}}


% Remove comment for double spacing
%\usepackage{setspace} 
%\doublespacing

% Text layout
\raggedright
\setlength{\parindent}{0.5cm}
\textwidth 5.25in 
\textheight 8.75in

% Bold the 'Figure #' in the caption and separate it from the title/caption with a period
% Captions will be left justified
\usepackage[aboveskip=1pt,labelfont=bf,labelsep=period,justification=raggedright,singlelinecheck=off]{caption}
\renewcommand{\figurename}{Fig}

% Use the PLoS provided BiBTeX style
\bibliographystyle{plos2015}

% Remove brackets from numbering in List of References
\makeatletter
\renewcommand{\@biblabel}[1]{\quad#1.}
\makeatother


% Header and Footer with logo
\usepackage{lastpage,fancyhdr,graphicx}
\usepackage{epstopdf}
%\pagestyle{myheadings}
\pagestyle{fancy}
\fancyhf{}
%\setlength{\headheight}{27.023pt}
%\lhead{\includegraphics[width=2.0in]{PLOS-submission.eps}}
\rfoot{\thepage/\pageref{LastPage}}
\renewcommand{\headrulewidth}{0pt}
\renewcommand{\footrule}{\hrule height 2pt \vspace{2mm}}
\fancyheadoffset[L]{2.25in}
\fancyfootoffset[L]{2.25in}
\lfoot{\today}


%\textheight 24cm \textwidth 16 cm \topmargin -10mm \oddsidemargin
%-3mm \evensidemargin -3mm

\newcommand{\N}{\mathbb{N}}
\newcommand{\R}{\mathbb{R}}
\newcommand{\C}{\mathbb{C}}
\newcommand{\Z}{\mathbb{Z}}
\newcommand{\p}{\mathbb{P}}
\newcommand{\ba}{\textbf{a}}
\newcommand{\pop}{\mathcal{P}}

\newcommand{\sen}{\mathop{sen}}
%\renewcommand{\log}{\ln}
\newcommand{\e}{\mbox{e}}
\newcommand{\indicator}{\mathbf{1}}

\newtheorem{theorem}{Theorem}[section]
\newtheorem{lemma}{Lemma}[section]
\newtheorem{definition}{Definition}[section]
% textcomp package and marvosym package for additional characters
\usepackage{textcomp,marvosym}

% cite package, to clean up citations in the main text. Do not remove.
\usepackage{cite}

% Use nameref to cite supporting information files (see Supporting Information section for more info)
\usepackage{nameref,hyperref}

% line numbers
\usepackage[right]{lineno}

% ligatures disabled
\usepackage{microtype}
\DisableLigatures[f]{encoding = *, family = * }

% color can be used to apply background shading to table cells only
\usepackage{xcolor}

% array package and thick rules for tables
\usepackage{array}

% create "+" rule type for thick vertical lines
\newcolumntype{+}{!{\vrule width 2pt}}

% create \thickcline for thick horizontal lines of variable length


% Remove comment for double spacing
%\usepackage{setspace} 
%\doublespacing

% Text layout
\raggedright
\setlength{\parindent}{0.5cm}
\textwidth 5.25in 
\textheight 8.75in

% Bold the 'Figure #' in the caption and separate it from the title/caption with a period
% Captions will be left justified
\usepackage[aboveskip=1pt,labelfont=bf,labelsep=period,justification=raggedright,singlelinecheck=off]{caption}
\renewcommand{\figurename}{Fig}

% Use the PLoS provided BiBTeX style
\bibliographystyle{plos2015}

% Remove brackets from numbering in List of References
\makeatletter
\renewcommand{\@biblabel}[1]{\quad#1.}
\makeatother


% Header and Footer with logo
\usepackage{lastpage,fancyhdr,graphicx}
\usepackage{epstopdf}
%\pagestyle{myheadings}
\pagestyle{fancy}
\fancyhf{}
%\setlength{\headheight}{27.023pt}
%\lhead{\includegraphics[width=2.0in]{PLOS-submission.eps}}
\rfoot{\thepage/\pageref{LastPage}}
\renewcommand{\headrulewidth}{0pt}
\renewcommand{\footrule}{\hrule height 2pt \vspace{2mm}}
\fancyheadoffset[L]{2.25in}
\fancyfootoffset[L]{2.25in}
\lfoot{\today}


%\textheight 24cm \textwidth 16 cm \topmargin -10mm \oddsidemargin
%-3mm \evensidemargin -3mm


\begin{document}

{\Large
	\textbf\newline{Supplementary material} % Please use "sentence case" for title and headings (capitalize only the first word in a title (or heading), the first word in a subtitle (or subheading), and any proper nouns).
}


\section{Proof of theorem \ref{thm:main}}

Let us consider the hypotheses tests

\begin{align}
	H_0\colon& a^0 \text{ has, at least, one $\pop_1$-complete ancestor, $t$ generations ago.}\nonumber\\
	H_1\colon& a^0 \text{ has no $\pop_1$-complete ancestors, $t$ generations ago.} \label{testH0}
\end{align}

and

\begin{align}
	\overline H_0\colon& a^0 \text{ has exactly one $\pop_1$-complete ancestor, $t$ generations ago.}\nonumber\\ 
	&\text{The other ancestors are $\pop_2$-complete.}\label{testhatH0}\\
	H_1\colon& a^0 \text{ has no $\pop_1$-complete ancestors, $t$ generations ago.} \nonumber
\end{align}

Then the following theorem holds:

\begin{theorem}
	\label{thm:main}
	Let $p$ be any of the four $p\,$-values defined for the hypothesis test \ref{testhatH0} ($p_{mm}$, $p_{sm}$, $p_{ms}$, $p_{ss}$). Then, $CR=\{p\leq\alpha\}$ is a critical region for the test \ref{testH0} with probability $\beta\leq\alpha$.
\end{theorem}


\begin{proof}
	
	In this section, we will use uppercase to denote random variables, and lowercase to denote values or samples of the random variables. For example, if the ancestors of $a^0$ were denoted by $a^t$, we will denote by $A^t$ the random variable that represents how to sample $a^t$. We will always clarify if the support of $A^t$ is $H_0$, $\overline H_0$ or other space. In the same fashion, if we denoted the chromosome pair statistics by $m_i$, we will denote by $M_i$ the random variable that represents how to sample $m_i$.
	
	We introduce now another important source of randomness in this process. Let us fix an individual $a_0$, and we know that $a^t$ are their ancestors $t$ generations ago. In order to build the family tree, we need to know all the meiosis information from generation $t$ to generation $1$, in order to recreate all the pairings from generation $t$ to generation $0$. We will denote by $r$ the vector containing all this information, and $R$ the random variable from which $r$ is sampled (this objects also depend on $t$, but we want to keep the notation as simple as possible). Although $r$ is a complex object, we know the distribution function of $R$ under the meiosis model we are using. It is reasonable to assume that the random variables $R$ and $A^t$ are independent.
	
	\bigbreak 
	
	As stated before, we would like to know the distribution function of $M_i$ under $H_0$, for $i=1,\dots,22$. Our strategy is to approximate it using Monte Carlo simulations. 
	
	Using that the only sources of randomness in our model are the independent random variables $R$ (recombination sites and starting chromosomes when modeling meiosis) and $A^t$ (genetic information of ancestors $t$ generations ago), we know that there exist a random mapping representation 
	\begin{align}
		M_i = g_i(R^t, A^t).
	\end{align}
	Where $M_i$ denotes one of the chromosome statistics defined before. Although we can simulate $R$, we have no information about the distribution function of $A^t$, meaning that we can not simulate $M_i$ under $H_0$. However, under $\overline H_0$,
	\begin{align}
		\overline M_i = g_i(R^t, \overline a^t).
	\end{align}
	where $a_1^t$ is a $\pop_1$-complete ancestor, and $a_i^t$ are $\pop_2$-complete ancestors, for $i = 2,\dots,2^t$. Now that we avoided the problem of $A^t$, we are able to simulate. The first step is to prove that 
	\begin{align}
		\overline M_i \overset{(s)}{\leq} M_i
	\end{align}
	where $\overset{(s)}{\leq}$ denotes stochastic dominance. 
	
	Let $c^j_i$ the $j$th chromosome of the $i$th chromosome pair of $A^0$, where$j = 1,2$, $i = 1,\dots,22$. We observe that there exists a partition $X_i^j=\{x_0=0,x_1,\dots,x_m,x_{m+1}=L_i\}$ such that each segment $[x_k, x_{k+1}]$ is inherited from one of the ancestors from $t$ generations ago. We will consider the minimum among such partitions (in the sense of number of segments), which only depends on $R$.
	
	Now, let us consider two individuals $a^0,b^0$. We will say that $a^0\leq_1 b^0$ if any $\pop_1$-tract $[x_1,x_2]\subset c_i^j$ for $a^0$ is also a $\pop_1$-tract for $b^0$, for every $i=1,\dots,22$, $j=1,2$. In general, we say that $a^t\leq_1 b^t$ if $a^t_k\leq_1 b^t_k$ for $k=1,\dots,2^t$. We observe that, if $a^t\in H_0$, then $\overline a\leq_1 a^t$ (we are using the fact that we can reorder both familiy trees in such a way that $a^t_1$ and $\overline a^t_1$ are both $\pop_1$-complete).
	
	In this setting, we know that there exists a random mapping representation $f$ such that $A^0=f(A^t, R)$. Intuitively this means that, if we know $A^t$ and $R$, we know how to sample an individual $a^0$ using the random variable $A^0$.
	
	The proof of this theorem is based on the following lemma:
	
	\begin{lemma}
		Let $t\in\N$, and let $r$ be a sample from $R$. If $a^t\leq_1 b^t$, then $a^0=f(a^t,r)\leq_1 f(b^t, r)=b^0$.
	\end{lemma}
	\begin{proof}
		
		Let us focus in $c_i^j$. Let $[w,z]\subset c_i^j$ be a $\pop_1$-tract for $a^0$. Next we consider $[w,z]\cap X_{i,j}$, obtaining a decomposition of $[w,z]$ into $\pop_1$-tracts inherited from different ancestors in $a^t$. We know that $r$ is common for both $a^0$ and $b^0$, meaning that $X_{i,j}$ is a common partition; if $[x_i,x_{i+1}]$ was inherited from $a^t_k$ for $a^0$, then $[x_i,x_{i+1}]$ was inherited from $b^t_k$ for $b^0$. As $a^t\leq_1 b^t$, then every segment of the decomposition of $[w,z]$ in $b^0$ is also a $\pop_1$-tract, and we conclude that $[w,z]$ is also a $\pop_1$-tract for $b^0$, and thus $a^0\leq b^0$.
	\end{proof}
	
	We conclude that
	
	\begin{itemize}
		\item If $m^a_i$ is the maximum length among $\pop_1$-tracts for $a^0$ in chromosome $i$, then the corresponding tract is contained in a $\pop_1$-tract for $b^0$, meaning that $m^b_i\geq m^a_i$.
		\item Likewise, the sum of lengths of all $\pop_1$ tracts in chromosome $j$ for $a^0$ will be smaller than the sum of lengths of all $\pop_1$-tracts in chromosome $j$ for $b^0$. We conclude that $m^b_i\geq m^a_i$.
	\end{itemize}
	
\end{proof}


\end{document}
